# Supplementary material for: Genomic characterization and recombination analysis of hepatitis E virus in humans and swine across Asia: implications for food safety
Source: Front Microbiol. 2026 Mar 11;17:1744587. doi: 10.3389/fmicb.2026.1744587 (PMC13013505; doi:10.3389/fmicb.2026.1744587)
Supplement: Supplementary file 3 [file Table_1.xlsx]

## Sheet: sequence information
No.	GenBank ID	Collection Year	Isolate	Genotype	Country	Host	Length	Recombination_Status
1	LC684115	2019	9HE36	1	Japan	Homo sapiens	7147	0
2	AB720034	2010	E11-Ban10	1	Bangladesh	Homo sapiens	7186	0
3	AB720035	2010	E13-Ban10	1	Bangladesh	Homo sapiens	7186	0
4	LC061267	2010	G1 HEV p21	1	India	Homo sapiens	7224	0
5	LC406467	2014	GH2-Nep14L	1	Nepal	Homo sapiens	7090	0
6	LC314155	2014	HE-JA14-2173	1	Japan	Homo sapiens	7212	0
7	LC314156	2015	HE-JA15-1335	1	Japan	Homo sapiens	7212	0
8	LC314157	2015	HE-JA15-1920	1	Japan	Homo sapiens	7212	0
9	LC314158	2016	HE-JA16-0610	1	Japan	Homo sapiens	7212	0
10	LC406477	2008	JAT-NepTok08L	1	Japan	Homo sapiens	7086	0
11	LC406519	2007	JHN-Kan07L	1	Japan	Homo sapiens	7088	0
12	LC406532	2009	JJS-NepOka09L	1	Japan	Homo sapiens	7089	0
13	LC406664	2006	JYS-IndKan06L	1	Japan	Homo sapiens	7084	1
14	LC225387	2015	MNE15-072	1	Mongolia	Homo sapiens	7212	0
15	OM780137	2017	CHN-SH-W2	3	China	Homo sapiens	7255	1
16	LC704569	2012	swEJM1201802SC	3	Japan	Sus scrofa domesticus	7246	0
17	LC704570	2021	swEJM2100729FC	3	Japan	Sus scrofa domesticus	7247	0
18	KX981911	2015	CCJD-517	3	China	Sus scrofa	7319	0
19	KT727028	2015	CCST-517	3	China	Sus scrofa	7284	0
20	AB369691	2005	E097-OSA05C	3	Japan	Homo sapiens	7216	0
21	MN614429	2019	F19	3	South Korea	Sus scrofa	7239	0
22	AB369687	1998	E116-YKH98C	3	Japan	Homo sapiens	7217	0
23	LC055972	2012	JAO-SpaTok12	3	Japan	Homo sapiens	7336	0
24	LC055973	2014	JMH-Sai14	3	Japan	Homo sapiens	7306	0
25	AB740232	(2011)	G3-HEV83-2-27	3	Japan	Sus scrofa	7266	0
26	AB248520	2004	HE-JA04-1911	3	Japan	Homo sapiens	7280	0
27	AB089824	1993	HE-JA10	3	Japan	Homo sapiens	7262	0
28	AB850879	2012	HE-JA12-0725	3	Japan	Homo sapiens	7330	0
29	LC176492	2015	HE-JA16-0578	3	Japan	Homo sapiens	7235	0
30	KX574712	2015	HLJ-220	3	China	Sus scrofa	7264	0
31	LC386855	2015	huJB-0326	3	Japan	Homo sapiens	7230	0
32	LC131066	(2015)	huJB-0414	3	Japan	Homo sapiens	7238	0
33	LC406474	2001	JAM-Sap01L	3	Japan	Homo sapiens	7161	0
34	LC406475	2013	JAM-Tok13C	3	Japan	Homo sapiens	7242	0
35	LC406479	2014	JAW-GerKan14L	3	Japan	Homo sapiens	7095	0
36	LC406481	2017	JAZ-Sap17L	3	Japan	Homo sapiens	7216	0
37	AB780450	2010	JBOAR100-Mie10	3	Japan	Sus scrofa	7111	0
38	AB780451	2011	JBOAR107-Mie11	3	Japan	Sus scrofa	7139	0
39	AB780452	2011	JBOAR111-Mie11	3	Japan	Sus scrofa	7165	0
40	AB780453	2011	JBOAR124-Mie11	3	Japan	Sus scrofa	7151	0
41	AB189070	2004	JBOAR1-Hyo04	3	Japan	Sus scrofa	7247	0
42	LC406492	2003	JBOAR263-Ehi03L	3	Japan	Sus scrofa	7094	0
43	AB301710	2003	JE03-1760F	3	Japan	Homo sapiens	7246	0
44	AB437316	2003	JE03-1760F	3	Japan	Homo sapiens	7257	0
45	AB437319	2003	JE03-1760F	3	Japan	Homo sapiens	6899	0
46	LC406497	2012	JEI-Sap12L	3	Japan	Homo sapiens	7209	1
47	LC164712	2014	JEO-Gif14	3	Japan	Homo sapiens	7306	1
48	LC406501	2009	JFA-Sap09L	3	Japan	Homo sapiens	7209	0
49	LC406505	2013	JFM-Gif13L	3	Japan	Homo sapiens	7219	0
50	LC406508	1998	JGY-Sap98L	3	Japan	Homo sapiens	7143	1
51	LC406509	2010	JHA-Kit10L	3	Japan	Homo sapiens	7226	0
52	AB291962	2004	JHK-Toy04C	3	Japan	Homo sapiens	7236	0
53	LC406517	2015	JHM-Sap15L	3	Japan	Homo sapiens	7210	0
54	LC406518	2006	JHM-Tok06L	3	Japan	Homo sapiens	7220	0
55	LC406522	2005	JHO-Chiba05L	3	Japan	Homo sapiens	7219	0
56	LC406523	2006	JHS-Kan06L	3	Japan	Homo sapiens	7215	1
57	LC406524	2012	JHS-Sap12L	3	Japan	Homo sapiens	7219	0
58	LC406526	2014	JHT-Gif14L	3	Japan	Homo sapiens	7070	0
59	LC406541	2013	JHY-Gif13L	3	Japan	Homo sapiens	7090	0
60	LC406615	2015	JIH-Sai15L	3	Japan	Homo sapiens	7213	0
61	AB291951	1997	JIO-Sai97L	3	Japan	Homo sapiens	7215	0
62	AB443624	2002	JIO-swJ19-2	3	Japan	Sus scrofa domesticus	7210	0
63	AB443625	2002	JIO-swJ19-5	3	Japan	Sus scrofa domesticus	7210	0
64	AB291952	2005	JIY-Tot05L	3	Japan	Homo sapiens	7215	0
65	LC406531	2015	JJK-Kan15L	3	Japan	Homo sapiens	7213	0
66	AB091394	2002	JJT-Kan	3	Japan	Homo sapiens	7218	0
67	LC406533	2001	JJT-Tok01L	3	Japan	Homo sapiens	7216	1
68	LC406534	2012	JKH-Sap12L	3	Japan	Homo sapiens	7237	0
69	LC406535	2015	JKH-Sap15L	3	Japan	Homo sapiens	7216	0
70	LC406539	2012	JKI-Tok12L	3	Japan	Homo sapiens	7195	0
71	LC406542	1998	JKK-Tok98L	3	Japan	Homo sapiens	7215	0
72	LC406546	2012	JKM-Tok12L	3	Japan	Homo sapiens	7218	1
73	AB074918	(2000)	JKN-Sap	3	Japan	Homo sapiens	7256	0
74	LC406553	2000	JKS-Sap04L	3	Japan	Homo sapiens	7143	0
75	LC406555	2004	JKS-Tok04L	3	Japan	Homo sapiens	7125	0
76	AB291961	2004	JMH-Osa04C	3	Japan	Homo sapiens	7241	0
77	LC406560	2014	JMK-Gif14L	3	Japan	Homo sapiens	7218	0
78	LC406561	2015	JMK-Kan15L	3	Japan	Homo sapiens	7159	0
79	LC406569	1998	JMN-Sap98L	3	Japan	Homo sapiens	7143	0
80	LC406571	2013	JMO-Sap13L	3	Japan	Homo sapiens	7231	0
81	LC406493	2017	JMS-Tok17L	3	Japan	Homo sapiens	7240	0
82	LC406572	2008	JMT-Chiba08L	3	Japan	Homo sapiens	7216	1
83	LC406575	2016	JMT-Tok16L	3	Japan	Homo sapiens	7219	0
84	AB074920	(2000)	JMY-Haw	3	Japan	Homo sapiens	7240	0
85	LC406578	2008	JNF-Shiz08L	3	Japan	Homo sapiens	7217	0
86	AB291958	2004	JNH-Ehi04L	3	Japan	Homo sapiens	7168	0
87	LC406579	2004	JNS-Iba04L	3	Japan	Homo sapiens	7217	0
88	LC406580	2015	JNS-Sai15L	3	Japan	Homo sapiens	7220	0
89	LC406581	2010	JNT-Sap10L	3	Japan	Homo sapiens	7237	0
90	LC406583	2014	JOF-Tok14L	3	Japan	Homo sapiens	7229	0
91	LC406585	2009	JOO-Iba09L	3	Japan	Homo sapiens	7107	0
92	AB291963	2005	JRM-Toy05C	3	Japan	Homo sapiens	7236	0
93	LC406587	2004	JRN-Tok04L	3	Japan	Homo sapiens	7219	0
94	LC406646	2013	JSI-Tok13L	3	Japan	Homo sapiens	7067	0
95	AB291953	2005	JSO-Oki05L	3	Japan	Homo sapiens	7215	0
96	AB291954	2004	JSS-Oka04L	3	Japan	Homo sapiens	7215	0
97	LC406600	2011	JSS-Sap11L	3	Japan	Homo sapiens	7109	0
98	LC406601	2003	JSS-Tok03L	3	Japan	Homo sapiens	7218	0
99	LC406603	2014	JST-Sai14L	3	Japan	Homo sapiens	7084	0
100	AB291955	2006	JSW-Kyo-FH06L	3	Japan	Homo sapiens	7215	0
101	LC406606	1999	JTF-Tok99L	3	Japan	Homo sapiens	7221	0
102	LC406607	2013	JTH-Hak13L	3	Japan	Homo sapiens	7238	0
103	LC406610	2013	JTI-Sap13L	3	Japan	Homo sapiens	7127	0
104	LC406611	2012	JTK-Fukuo12C	3	Japan	Homo sapiens	7242	0
105	LC406612	2013	JTK-Hak13L	3	Japan	Homo sapiens	7237	0
106	AB291960	2006	JTK-Kag06C	3	Japan	Homo sapiens	7236	0
107	LC406617	2015	JTK-Tok15a	3	Japan	Homo sapiens	7257	0
108	LC406625	2016	JTK-Tok16i	3	Japan	Homo sapiens	7236	0
109	LC406626	2007	JTM-Fukui07L	3	Japan	Homo sapiens	7218	0
110	LC406627	2013	JTM-Kan13L	3	Japan	Homo sapiens	7218	0
111	LC406629	2013	JTO-Tok13L	3	Japan	Homo sapiens	7059	0
112	LC406633	2015	JTS2-Tok15L	3	Japan	Homo sapiens	7198	0
113	LC406632	2009	JTS-Tok09L	3	Japan	Homo sapiens	7221	0
114	LC406647	2015	JTS-Tok15L	3	Japan	Homo sapiens	7219	0
115	LC406635	2014	JTT-Tok14L	3	Japan	Homo sapiens	7075	0
116	LC406636	2012	JTT-Tom12L	3	Japan	Homo sapiens	7218	0
117	LC406637	1999	JTU-Nar03L	3	Japan	Homo sapiens	7217	0
118	LC406639	2016	JTU-Sap16L	3	Japan	Homo sapiens	7213	0
119	LC406643	2000	JWS-Sai00L	3	Japan	Homo sapiens	7219	0
120	LC406644	2017	JXX-Fukuo17L	3	Japan	Homo sapiens	7119	0
121	LC406645	2017	JXX-Gif17L	3	Japan	Homo sapiens	7213	0
122	LC406648	2017	JXX-Tok17L	3	Japan	Homo sapiens	7183	0
123	LC406650	2009	JYG-Sap09L	3	Japan	Homo sapiens	7221	0
124	LC406651	2012	JYH-Sap12L	3	Japan	Homo sapiens	7236	0
125	LC406654	2015	JYI-Tok15L	3	Japan	Homo sapiens	7217	0
126	LC406657	2003	JYK-Sap03L	3	Japan	Homo sapiens	7143	0
127	LC406658	2012	JYM-Tok12L	3	Japan	Homo sapiens	7050	0
128	AB291956	2004	JYM-Tot04L	3	Japan	Homo sapiens	7215	0
129	LC406662	2014	JYN-Tok14L	3	Japan	Homo sapiens	7220	0
130	AB291957	2004	JYU-Oki04L	3	Japan	Homo sapiens	7215	0
131	AB369689	2004	E088-STM04C	3	Japan	Homo sapiens	7215	0
132	LC406562	2012	KMM-Fukuo12L	3	Japan	Homo sapiens	7220	0
133	AB073912	(2000)	No. 570	3	Japan	Sus scrofa	7257	0
134	LC260517	2016	swHE1606845	3	Japan	Sus scrofa	7242	0
135	AB248522	(2002)	swJ12-4	3	Japan	Sus scrofa domesticus	7241	0
136	AB248521	(2002)	swJ8-5	3	Japan	Sus scrofa domesticus	7241	0
137	AB481226	(2008)	swJB-E10	3	Japan	Sus scrofa domesticus	7239	0
138	AB481228	(2008)	swJB-M8	3	Japan	Sus scrofa domesticus	7267	0
139	AB481229	(2008)	swJR-P5	3	Japan	Sus scrofa domesticus	7239	0
140	LC439299	(2017)	swJR-P5	3	Japan	Sus scrofa domesticus	7239	0
141	LC490579	(2018)	swJR-P5	3	Japan	Sus scrofa domesticus	7239	0
142	FJ426403	2007	swKOR-1	3	South Korea	Sus scrofa	7251	1
143	FJ426404	2007	swKOR-2	3	South Korea	Sus scrofa	7239	1
144	AB290312	2006	swMN06-A1288	3	Mongolia	Sus scrofa domesticus	7237	0
145	AB290313	2006	swMN06-C1056	3	Mongolia	Sus scrofa domesticus	7239	0
146	AB222182	(2004)	wbJSG1	3	Japan	Sus scrofa leucomystax	7240	0
147	AB222183	2004	wbJTS1	3	Japan	Sus scrofa leucomystax	7241	0
148	AB222184	2005	wbJYG1	3	Japan	Sus scrofa leucomystax	7240	0
149	LC646471	2003	2003-TL01	4	Japan	Sus scrofa	7262	0
150	OP185389	2019	AM-C01 AA	4	China	Homo sapiens	7265	0
151	GU119960	2009	CHN-XJ-SW33	4	China	Sus scrofa	7258	1
152	AB197673	1998	JKO-ChiSai98C	4	China	Homo sapiens	7257	1
153	DQ279091	(2004)	swDQ	4	China	Sus scrofa	7234	0
154	ON759254	2021	CHN AH 01	4	China	Homo sapiens	7239	0
155	ON759255	2021	CHN SH 02	4	China	Homo sapiens	7241	0
156	AB074915	(2000)	JAK-Sai	4	Japan	Homo sapiens	7236	0
157	LC042232	2010	CVS-Sie10	4	Cambodia	Homo sapiens	7222	0
158	KF176351	2011	CHN-SD-sHEV	4	China	Sus scrofa	7249	0
159	AB369688	2004	E087-SAP04C	4	Japan	Homo sapiens	7227	0
160	AB220974	(2001)	HE-JA2	4	Japan	Homo sapiens	7268	0
161	LC657084	2008	G4HEV121-12cc	4	Japan	Sus scrofa	7262	0
162	AB108537	2000	CCC220	4	China	Homo sapiens	7193	0
163	GU361892	2008	hb-3	4	China	Sus scrofa	7250	0
164	KX531115	2014	HB-S3	4	China	Sus scrofa	7252	1
165	GU119961	2009	CHN-XJ-SW13	4	China	Sus scrofa	7264	0
166	AB602439	2005	HE-Aichi-C1	4	Japan	Homo sapiens	7252	0
167	AB220975	(2004)	HE-JA19	4	Japan	Homo sapiens	7262	0
168	AB097812	1997	HE-JA1	4	Japan	Homo sapiens	7258	0
169	AB220976	(2004)	HE-JA28	4	Japan	Homo sapiens	7266	0
170	LC022745	2003	HE-JA30	4	Japan	Homo sapiens	7252	0
171	AB220977	(2004)	HE-JA36	4	Japan	Homo sapiens	7266	0
172	AB220978	(2002)	HE-JA37	4	Japan	Homo sapiens	7281	0
173	AB220979	(2004)	HE-JA41	4	Japan	Homo sapiens	7265	0
174	AB220971	(2001)	HE-JF3	4	Japan	Homo sapiens	7262	0
175	AB220972	(2002)	HE-JF4	4	Japan	Homo sapiens	7271	0
176	AB220973	(2002)	HE-JF5	4	Japan	Homo sapiens	7270	0
177	AB080575	2000	HE-JI4	4	Japan	Homo sapiens	7186	0
178	AB099347	2002	HE-JK4	4	Japan	Homo sapiens	7250	0
179	OM780138	2019	HEV4-D-ZHY	4	China	Homo sapiens	7259	0
180	AB253420	(2005)	HEVN2	4	Japan	no host information	7253	0
181	KM253769	2010	HN-JY40	4	China	Sus scrofa	7252	0
182	AB291965	2004	HRC-HE14C	4	Japan	Homo sapiens	7255	0
183	LC387631	2004	HRC-HE15	4	Japan	Homo sapiens	7253	0
184	LC387632	2006	HRC-HE58	4	Japan	Homo sapiens	7251	0
185	AB369690	2005	E067-SIJ05C	4	Japan	Homo sapiens	7236	1
186	LC406472	2001	JAA-Sap01L	4	Japan	Homo sapiens	7133	0
187	LC406473	2014	JAI-sap14L	4	Japan	Homo sapiens	7228	0
188	AB909124	2012	JAO-Gif12	4	Japan	Homo sapiens	7214	0
189	LC406476	2012	JAS-Sap12C	4	Japan	Homo sapiens	7254	0
190	LC406478	2012	JAT-Sun12C	4	Japan	Homo sapiens	7255	0
191	LC406480	2016	JAY-Sap16C	4	Japan	Homo sapiens	7254	0
192	LC406486	2009	JBOAR106-Aic09L	4	Japan	Sus scrofa	7214	0
193	LC406487	2009	JBOAR122-Shiz09L	4	Japan	Sus scrofa	7214	0
194	LC406488	2009	JBOAR124-Shiz09L	4	Japan	Sus scrofa	7214	0
195	LC406489	2009	JBOAR139-Aic09L	4	Japan	Sus scrofa	7215	0
196	LC406490	2010	JBOAR162-Aic10L	4	Japan	Sus scrofa	7214	0
197	LC406491	2010	JBOAR196-Aic10C	4	Japan	Sus scrofa	7240	0
198	LC406482	2009	JBOAR22-Aic09	4	Japan	Sus scrofa	7214	0
199	LC406484	2009	JBOAR25-Aic09L	4	Japan	Sus scrofa	7214	0
200	LC406494	2003	JCI-Sap03L	4	Japan	Homo sapiens	7234	0
201	LC406495	2012	JCY-Obi12L	4	Japan	Homo sapiens	7230	0
202	LC406496	2008	JEH-ChiKyo08L	4	Japan	Homo sapiens	7079	0
203	LC406498	2001	JES-Sap01L	4	Japan	Homo sapiens	7229	0
204	LC406499	2009	JES-Sap09C	4	Japan	Homo sapiens	7253	0
205	LC406500	2016	JES-Sap16L	4	Japan	Homo sapiens	7229	0
206	LC406502	2010	JFI-Hak10L	4	Japan	Homo sapiens	7231	0
207	LC406503	2002	JFK-Sap02C	4	Japan	Homo sapiens	7255	0
208	LC406504	2010	JFK-Sap10L	4	Japan	Homo sapiens	7232	0
209	LC406506	2010	JFS-Hak10L	4	Japan	Homo sapiens	7215	0
210	LC406507	2004	JGY-Sap04L	4	Japan	Homo sapiens	7227	0
211	LC406510	2009	JHA-Sap09L	4	Japan	Homo sapiens	7132	0
212	LC406511	2005	JHH-Sap05L	4	Japan	Homo sapiens	7231	0
213	LC406512	2010	JHK-Hak10L	4	Japan	Homo sapiens	7209	0
214	LC406513	2010	JHK-Kit10L	4	Japan	Homo sapiens	7231	0
215	LC406514	2010	JHK-Sap10C	4	Japan	Homo sapiens	7253	0
216	LC406515	2009	JHM-ChiOsa09L	4	Japan	Homo sapiens	7232	0
217	LC406516	2012	JHM-Sap12C	4	Japan	Homo sapiens	7256	0
218	LC406520	2012	JHN-Sap11C	4	Japan	Homo sapiens	7256	0
219	LC406521	2010	JHN-Sun10L	4	Japan	Homo sapiens	7231	0
220	LC406525	2016	JHS-Sap16C	4	Japan	Homo sapiens	7255	0
221	LC406527	2012	JHT-Sap12C	4	Japan	Homo sapiens	7255	0
222	LC406528	2003	JHY-Sap07L	4	Japan	Homo sapiens	7232	0
223	LC406529	2012	JIN-Shiz12L	4	Japan	Homo sapiens	7205	0
224	LC406530	2010	JIN-Sun10C	4	Japan	Homo sapiens	7254	0
225	LC406536	2010	JKI-Hak10L	4	Japan	Homo sapiens	7099	0
226	LC406537	2011	JKI-Sap11C	4	Japan	Homo sapiens	7255	0
227	LC406538	2017	JKI-Sap17L	4	Japan	Homo sapiens	7229	0
228	LC406540	2007	JKK-Sap07C	4	Japan	Homo sapiens	7254	0
229	AB074917	(2000)	JKK-Sap	4	Japan	Homo sapiens	7235	0
230	AB909125	2013	JKK-Shiz13	4	Japan	Homo sapiens	7214	0
231	LC406543	2012	JKM-Sap12C	4	Japan	Homo sapiens	7255	0
232	LC406544	2016	JKM-Sap16L	4	Japan	Homo sapiens	7229	0
233	LC406545	2008	JKM-Shiz08L	4	Japan	Homo sapiens	7232	0
234	AB291967	2006	JKO-Aba-FH06C	4	Japan	Homo sapiens	7255	0
235	LC406547	2011	JKO-Hak11L	4	Japan	Homo sapiens	7233	0
236	LC406548	2010	JKO-HakSap10L	4	Japan	Homo sapiens	7129	0
237	LC406549	1996	JKO-Kan96L	4	Japan	Homo sapiens	7090	0
238	LC406550	2009	JKO-Sap09L	4	Japan	Homo sapiens	7231	0
239	LC406551	2010	JKS-ChiHyo10L	4	Japan	Homo sapiens	7223	0
240	LC406552	2006	JKS-Kan06L	4	Japan	Homo sapiens	7077	1
241	LC406554	2017	JKS-Sap17L	4	Japan	Homo sapiens	7204	0
242	AB521805	2007	JKS-Shiz07L	4	Japan	Homo sapiens	7219	0
243	LC406556	2010	JKT-ChiKan10L	4	Japan	Homo sapiens	7081	0
244	LC406557	2009	JKT-Sap09L	4	Japan	Homo sapiens	7231	0
245	LC406558	2013	JKT-Sap13L	4	Japan	Homo sapiens	7153	0
246	LC406559	2016	JMH-Sap16L	4	Japan	Homo sapiens	7132	0
247	LC406563	2015	JMM-Sap15C	4	Japan	Homo sapiens	7255	0
248	LC406564	2012	JMM-Sun12L	4	Japan	Homo sapiens	7132	0
249	LC406565	2010	JMN-Kit10L	4	Japan	Homo sapiens	7123	0
250	LC406566	2015	JMN-Kit15C	4	Japan	Homo sapiens	7254	0
251	LC406567	2003	JMN-Sap03L	4	Japan	Homo sapiens	7227	0
252	LC406568	2008	JMN-Sap08L	4	Japan	Homo sapiens	7229	0
253	LC406570	2012	JMO-Sap12L	4	Japan	Homo sapiens	7058	0
254	LC406573	2007	JMT-Iwami07L	4	Japan	Homo sapiens	7232	0
255	LC406574	2017	JMT-Sap17L	4	Japan	Homo sapiens	7229	0
256	LC406576	2010	JMY-Asa10L	4	Japan	Homo sapiens	7231	0
257	LC406577	2012	JMY-Hak12L	4	Japan	Homo sapiens	7233	0
258	LC406582	2014	JOF-Kit14C	4	Japan	Homo sapiens	7255	0
259	LC406584	2009	JOM-Hak-FH09C	4	Japan	Homo sapiens	7254	0
260	LC406586	2010	JRK-Sap10C	4	Japan	Homo sapiens	7253	0
261	LC406588	1994	JRS-Sap94L	4	Japan	Homo sapiens	7235	0
262	LC406589	2015	JRT-Sap15	4	Japan	Homo sapiens	7229	0
263	LC406590	1994	JRT-Sap94L	4	Japan	Homo sapiens	7111	0
264	AB193176	2003	JSF-Tot03C	4	Japan	Homo sapiens	7251	0
265	LC406591	2007	JSK-Hak07C	4	Japan	Homo sapiens	7254	0
266	LC406592	2016	JSK-Kus16C	4	Japan	Homo sapiens	7255	0
267	LC406593	2011	JSK-Sap11L	4	Japan	Homo sapiens	7231	0
268	LC406594	2008	JSM-ChiNag08L	4	Japan	Homo sapiens	7219	0
269	LC406595	2009	JSM-Sap09C	4	Japan	Homo sapiens	7256	0
270	LC406596	1995	JSM-Sap95C	4	Japan	Homo sapiens	7256	0
271	AB200239	2002	JSN-Sap-FH02C	4	Japan	Homo sapiens	7251	0
272	AB091395	2002	JSN-Sap-FH	4	Japan	Homo sapiens	7234	0
273	LC406597	2010	JSO-Hak10L	4	Japan	Homo sapiens	7229	0
274	LC406598	2009	JSO-Sap09L	4	Japan	Homo sapiens	7229	0
275	LC406599	2010	JSS-Kus10L	4	Japan	Homo sapiens	7232	0
276	LC406602	2012	JST-Kit12L	4	Japan	Homo sapiens	7229	0
277	LC406604	2002	JSY2-Sap02L	4	Japan	Homo sapiens	7099	0
278	AB291959	2004	JTC-Kit-FH04L	4	Japan	Homo sapiens	7209	0
279	LC406605	2011	JTF-Sap11L	4	Japan	Homo sapiens	7229	0
280	AB698654	2011	JTF-Yamagu11	4	Japan	Homo sapiens	7236	0
281	LC406608	2012	JTH-Sap12L	4	Japan	Homo sapiens	7231	0
282	LC406609	2009	JTI-Aba09L	4	Japan	Homo sapiens	7232	0
283	LC406613	2007	JTK-Iwami07L	4	Japan	Homo sapiens	7228	0
284	LC406614	2013	JTK-Kit13C	4	Japan	Homo sapiens	7256	0
285	LC406616	2007	JTK-Sap07L	4	Japan	Homo sapiens	7227	0
286	LC406628	2017	JTM-Sap17L	4	Japan	Homo sapiens	7229	0
287	LC406630	2012	JTS-Aba12C	4	Japan	Homo sapiens	7255	0
288	LC406631	2005	JTS-Kit05L	4	Japan	Homo sapiens	7155	0
289	LC406634	2014	JTT-Hak14C	4	Japan	Homo sapiens	7254	0
290	LC406640	2009	JTU2-Sap09L	4	Japan	Homo sapiens	7108	0
291	LC406638	2009	JTU-Sap09L	4	Japan	Homo sapiens	7192	0
292	LC406641	2010	JTY-Kit10L	4	Japan	Homo sapiens	7232	0
293	LC406642	2014	JTY-Kit15L	4	Japan	Homo sapiens	7228	0
294	LC406649	2005	JYF-VetFukuo05L	4	Japan	Homo sapiens	7223	0
295	LC406655	2009	JYI2-Sap09L	4	Japan	Homo sapiens	7229	0
296	AB197674	2001	JYI-ChiSai01C	4	China	Homo sapiens	7260	0
297	LC406652	2001	JYI-Sap01L	4	Japan	Homo sapiens	7231	0
298	LC406653	2009	JYI-Sap09L	4	Japan	Homo sapiens	7228	0
299	LC406656	2007	JYK-Aba07L	4	Japan	Homo sapiens	7232	0
300	AB291964	2003	JYK-Tok03C	4	Japan	Homo sapiens	7244	0
301	LC406659	2009	JYN-Aic09L	4	Japan	Homo sapiens	7191	0
302	LC406660	2011	JYN-Kit11L	4	Japan	Homo sapiens	7214	0
303	AB193178	2002	JYN-Nii02L	4	Japan	Homo sapiens	7154	0
304	AB193177	2001	JYN-Sap01C	4	Japan	Homo sapiens	7256	1
305	LC406661	2009	JYN-Sap09C	4	Japan	Homo sapiens	7254	0
306	AB521806	2008	JYN-Shiz08L	4	Japan	Homo sapiens	7219	0
307	LC406663	2011	JYO-Sap11L	4	Japan	Homo sapiens	7220	0
308	LC406665	2009	JYS-Sap09C	4	Japan	Homo sapiens	7254	0
309	LC406666	2003	JYT-Sap03L	4	Japan	Homo sapiens	7232	0
310	LC406667	2010	JYW-Kit10L	4	Japan	Homo sapiens	7231	0
311	KJ155502	2010	KM01	4	China	Sus scrofa	7264	0
312	LC037955	2013	MNE13-227	4	Mongolia	Homo sapiens	7258	0
313	ON226510	2021	SMU/C2/2021	4	China	Sus scrofa	7202	0
314	ON226514	2021	SMU/HP11/2021	4	China	Sus scrofa	7235	0
315	ON226517	2021	SMU/HP32/2021	4	China	Sus scrofa	7180	1
316	ON226516	2021	SMU/HP5/2021	4	China	Sus scrofa	7203	1
317	ON226515	2021	SMU/HP8/2021	4	China	Sus scrofa	7227	1
318	ON226511	2021	SMU/P2/2021	4	China	Sus scrofa	7194	0
319	ON226512	2021	SMU/P3/2021	4	China	Sus scrofa	7209	0
320	ON226513	2021	SMU/P52/2021	4	China	Sus scrofa	7243	1
321	ON226518	2022	SMU/Z1/2022	4	China	Sus scrofa	7218	1
322	JX855794	2011	SS19	4	China	Sus scrofa	7233	0
323	FJ610232	2008	swCH189	4	China	Sus scrofa	7284	0
324	AY594199	(2003)	swCH25	4	China	Sus scrofa	7270	1
325	DQ450072	(2005)	swCH31	4	China	Sus scrofa	7248	1
326	EU676172	(2007)	swGX40	4	China	Sus scrofa	7269	1
327	KX827238	2015	swHLJ-BXBX	4	China	Sus scrofa	7255	0
328	AB097811	2002	swJ13-1	4	Japan	Sus scrofa	7258	1
329	AB481227	(2008)	swJB-H7	4	Japan	Sus scrofa domesticus	7253	1
330	MW365405	2019	SWU/301/2019	4	China	Sus scrofa	7244	1
331	MK410046	2018	SWU/31-12/2018	4	China	Sus scrofa	7208	1
332	MK410048	2018	SWU/42-5/2018	4	China	Sus scrofa	7205	0
333	MK410053	2018	SWU/7-173/2018	4	China	Sus scrofa	7231	1
334	MK410051	2018	SWU/7-175/2018	4	China	Sus scrofa	7248	1
335	MK410052	2018	SWU/7-180/2018	4	China	Sus scrofa	7245	1
336	MW365406	2020	SWU/A/2020	4	China	Sus scrofa	7223	1
337	MK410049	2018	SWU/B6/2018	4	China	Sus scrofa	7252	1
338	MK410044	2018	SWU/D18/2018	4	China	Sus scrofa	7214	1
339	MK410045	2018	SWU/E4/2018	4	China	Sus scrofa	7261	1
340	MK410050	2018	SWU/L9/2018	4	China	Sus scrofa	7246	1
341	MK410047	2018	SWU/ZX8/2018	4	China	Sus scrofa	7240	1
342	LC436449	2015	TS1372	4	China	Sus scrofa	7240	0
343	AB602440	2008	wbJGF_08-1	4	Japan	Sus scrofa leucomystax	7252	0
344	GU188851	2009	WH09	4	China	Sus scrofa	7251	1
345	AB573435	2009	JBOAR135-Shiz09	5	Japan	Sus scrofa leucomystax	7267	0
346	LC545471	2019	wbJGF_19-1	5	Japan	Sus scrofa leucomystax	7269	0
347	AB602441	2006	wbJOY_06	6	Japan	Sus scrofa leucomystax	7261	0
348	AB856243	2013	wbJNN_13	6	Japan	Sus scrofa leucomystax	7263	0
Note: If the sampling year is not recorded in GenBank, search for it in the reference literature. If no sampling information is available or there are no relevant references, the year shall be estimated based on the sequence submission date or the year preceding the publication of the literature (the year in parentheses indicates the estimated year). A value of 0 denotes no involvement in recombi…
		Comparison of recombination involvement between HEV-4 and HEV-3 sequences
	Genotype	Sequences involved in recombination		Sequences not involved		Total sequences	Involvement rate
	HEV-4	28		168		196	0.1429
	HEV-3	10		124		134	0.0746
	p-value (Fisher's exact test, two-tailed) = 0.078
